# Supplementary material for: Graph transformation for enzymatic mechanisms
Source: Bioinformatics. 2021 Jul 12;37(Suppl 1):i392–400. doi: 10.1093/bioinformatics/btab296 (PMC8686676; doi:10.1093/bioinformatics/btab296)
Supplement: btab296_Supplementary_Data [file btab296_Supplementary_Data.zip]

Archive with 5 entries (4 files):
- btab296-suppl_data/
- btab296-suppl_data/amino_acid_tautomers.json
- btab296-suppl_data/amino_acid_tautomers.pdf
- btab296-suppl_data/functional_patterns.json
- btab296-suppl_data/functional_patterns.pdf
