# Supplementary material for: Graph transformation for enzymatic mechanisms
Source: Bioinformatics. 2021 Jul 12;37(Suppl 1):i392–400. doi: 10.1093/bioinformatics/btab296 (PMC8686676; doi:10.1093/bioinformatics/btab296)
Supplement: btab296_Supplementary_Data [file btab296_Supplementary_Data.zip › btab296-suppl_data/amino_acid_tautomers.json]

{
  "Protonated Arginine": "[Amino(C, Arg, *, *)]CCCNC(N)=[NH2+]",
  "Arginine": "[Amino(C, Arg, *, *)]CCCNC(N)=N",
  "Asparagine": "[Amino(C, Asn, *, *)]CC(N)=O",
  "Deprotonated Aspartate": "[Amino(C, Asp, *, *)]CC([O-])=O",
  "Aspartate": "[Amino(C, Asp, *, *)]CC(O)=O",
  "Deprotonated Cysteine": "[Amino(C, Cys, *, *)]C[S-]",
  "Cysteine": "[Amino(C, Cys, *, *)]CS",
  "Glutamine": "[Amino(C, Gln, *, *)]CCC(N)=O",
  "Glutamate": "[Amino(C, Glu, *, *)]CCC(O)=O",
  "Deprotonated Glutamate": "[Amino(C, Glu, *, *)]CCC([O-])=O",
  "Histidine-delta": "[Amino(C, His, *, *)]CC1NC=NC=1",
  "Protonated Histidine-delta": "[Amino(C, His, *, *)]CC1NC=[NH+]C=1",
  "Histidine-epsilon": "[Amino(C, His, *, *)]CC1N=CNC=1",
  "Protonated Histidine-epsilon": "[Amino(C, His, *, *)]CC1[NH+]=CNC=1",
  "Isoleucine": "[Amino(C, Ile, *, *)]C(C)CC",
  "Leucine": "[Amino(C, Leu, *, *)]CC(C)C",
  "Lysine": "[Amino(C, Lys, *, *)]CCCCN",
  "Protonated Lysine": "[Amino(C, Lys, *, *)]CCCC[NH3+]",
  "Methionine": "[Amino(C, Met, *, *)]CCSC",
  "Phenylalanine": "[Amino(C, Phe, *, *)]CC1C=CC=CC=1",
  "Serine": "[Amino(C, Ser, *, *)]CO",
  "Threonine": "[Amino(C, Thr, *, *)]C(C)O",
  "Tryptophan": "[Amino(C, Trp, *, *)]CC1C2C=CC=CC=2NC=1",
  "Tyrosine": "[Amino(C, Tyr, *, *)]CC1C=CC(O)=CC=1",
  "Deprotonated Tyrosine": "[Amino(C, Tyr, *, *)]CC1C=CC([O-])=CC=1",
  "Valine": "[Amino(C, Val, *, *)]C(C)C"
}
