# Supplementary material for: Graph transformation for enzymatic mechanisms
Source: Bioinformatics. 2021 Jul 12;37(Suppl 1):i392–400. doi: 10.1093/bioinformatics/btab296 (PMC8686676; doi:10.1093/bioinformatics/btab296)
Supplement: btab296_Supplementary_Data [file btab296_Supplementary_Data.zip › btab296-suppl_data/functional_patterns.json]

{
  "proton": "[H+]",
  "water": "O",
  "hydronium": "[OH3+]",
  "hydroxide": "[OH-]",
  "carbon dioxide": "C(=O)=O",
  "oxygen molecule": "O=O",
  "peroxide": "[C,H]OO",
  "peroxide_base_0": "[C,H]O[O-]",
  "benzene": "[C]1[C]=[C][C]=[C][C]=1",
  "cyclopentane": "[C]1[C][C][C][C]1",
  "cyclopentane_base_0": "[C]1[C][C][C][C+]1",
  "cyclopentene": "[C]1[C][C][C][C]=1",
  "cyclohexane": "[C]1[C][C][C][C][C]1",
  "cyclohexane_base_0": "[C]1[C][C][C][C][C+]1",
  "cyclohexene": "[C]1[C][C][C][C][C]=1",
  "1,5-cyclodecadiene": "[C]1[C][C][C]=[C][C][C][C][C][C]=1",
  "1,5-cycloundecadiene_base_0": "[C]1[C][C]=[C][C][C][C]=[C][C][C][C+]1",
  "haloalkane": "[F,Cl,Br,I][C]",
  "alcohol": "[C]O",
  "alcohol_base_0": "[C][O-]",
  "alkanediol": "[C](O)O",
  "alkanediol_base_0": "[C](O)[O-]",
  "alkanediol_base_1": "[C]([O-])[O-]",
  "aldehyde": "[C,H]C=O",
  "ketone": "[C]C([C])=O",
  "carboxylic acid": "[C,H]C(O)=O",
  "carboxylic acid_base_0": "[C,H]C([O-])=O",
  "carbamic acid": "[C,H]N([C,H])C(O)=O",
  "carbamic acid_base_0": "[C,H]N([C,H])C([O-])=O",
  "carbamoyl": "[C,H]N([C,H])C(O[P])=O",
  "acid anhydride": "[C,H]C(OC([C,H])=O)=O",
  "ester": "[C,H]C(O[C,P])=O",
  "methoxyol": "[C,H][C](O)O[C]",
  "methoxyol_base_0": "[C,H][C](O[C])[O-]",
  "methoxydiol_base_0": "[C,H]OC([C,H])(O)[O-]",
  "ether": "[C]O[C]",
  "ether_acid_0": "[C][O+]=[C]",
  "epoxide": "[C,H]C1([C,H])C([C,H])([C,H])O1",
  "amine": "[C,H,O]N([C,H,O])[C,H,O]",
  "amine_acid_0": "[C,H,O][NH+]([C,H,O])[C,H,O]",
  "amine_base_0": "[C,H,O][N-][C,H,O]",
  "amide": "[C,H]N([C,H])C([C,H])=O",
  "amide_acid_0": "[C,H][NH+]([C,H])C([C,H])=O",
  "nitrous acid": "N(O)=O",
  "nitrous acid_base_0": "N([O-])=O",
  "nitrile": "[C,H]C#N",
  "nitrile_base_0": "[C-]#N",
  "nitroso": "[C,H,O]N=O",
  "imine": "[C,H,O]N=C([C,H,O])[C,H,N,O]",
  "imine_acid_0": "[C,H][N+]([C,H,O])=C([C,H,O])[C,H,N,O]",
  "thiol": "[C,H]S",
  "thiol_base_0": "[C,H][S-]",
  "selenol": "[C,H][SeH]",
  "selenol_base_0": "[C,H][Se-]",
  "sulfide": "[C,Hg,P,S]S[C]",
  "sulfide_acid_0": "[C,Hg,P,S][SH+][C]",
  "disulfide": "[C,H]SS[C,H]",
  "disulfide_base_0": "[C,H]S[S-]",
  "sulfanyl alkanone": "[C,H]C(S[C])=O",
  "sulfanyl alkanol": "[C,H][C](O)S[C]",
  "sulfanyl alkanol_base_0": "[C,H][C]([O-])S[C]",
  "sulfoxide": "[C,H]S([C,H])=O",
  "sulfonium": "[C,H][S+]([C,H])[C,H]",
  "sulfurous acid_base_0": "O=S(O)[O-]",
  "sulfurous acid_base_1": "O=S([O-])[O-]",
  "sulfuric acid_base_0": "O=S(O)([O-])=O",
  "sulfuric acid_base_1": "O=S([O-])([O-])=O",
  "sulfonic acid_base_0": "[C,H,P,S]S([O-])(=O)=O",
  "sulfonate ester": "[C,P]OS([C,H,O,P,S])(=O)=O",
  "thial": "[C,H]C=S",
  "phosphine": "[C,H,O]P([C,H,O])[C,H,O]",
  "phosphoric acid_base_0": "O=P(O)(O)[O-]",
  "phosphoric acid_base_1": "O=P(O)([O-])[O-]",
  "phosphoric acid_base_2": "O=P([O-])([O-])[O-]",
  "metaphosphate": "O=[P+]([O-])[O-]",
  "phosphoester": "[C,N,O,P,S]OP(O[C,H,N,O,P,S])(O[C,H,N,O,P,S])=O",
  "phosphoester_base_0": "[C,N,O,P,S]OP(O[C,H,N,O,P,S])([O-])=O",
  "phosphoester_base_1": "[C,N,O,P,S]OP([O-])([O-])=O",
  "thiophosphoester_base_1": "[C,N,O,P,S]SP([O-])([O-])=O",
  "pentahydroxyphosphorane_base_1": "[H,P]OP(O)(O)([O-])[O-]",
  "pentahydroxyphosphorane_base_2": "[H,P]OP(O)([O-])([O-])[O-]",
  "tetrahydroxyphosphorane_base_2": "[H,P]O[P+]([O-])([O-])[O-]",
  "hydroxyoxophosphoniumolate_base_0": "O=P([O-])=O",
  "vanadate": "[C,N,O][V](O[H,O])(=O)(=O)=O",
  "vanadate_acid_0": "[C,N,O][V+]([O])(O[H,O])(=O)=O",
  "vanadate_acid_1": "[C,N,O][V]([OH2+])(=O)(=O)=O",
  "peroxovanadate": "[C,N,O][V+]1(OO1)(=O)=O",
  "peroxovanadate_base_0": "[F,Cl,Br,I][O-]1O[V+]1([C,N,O])(=O)=O",
  "tetrahydrofuran": "[C]1[C][C][C]O1",
  "tetrahydrofuran_acid_0": "[C]1[C][C][C]=[O+]1",
  "oxacyclopentene": "[C]1[C]=[C][C]O1",
  "butyrolactone": "[C]1[C][C]C(O1)=O",
  "dioxolane": "[C]1O[C][C]O1",
  "dioxolane-2-ol": "[C]1[C]O[C](O)O1",
  "dioxolane-2-ol_acid_0": "[C]1[C]O[C](O1)[OH2+]",
  "tetrahydropyran": "[C]1[C][C][C][C]O1",
  "tetrahydropyran_base_0": "[C]1[C][C][C][C]=[O+]1",
  "tetrahydropyran_base_1": "[C]1[C][C][C][C+]O1",
  "dihydropyran": "[C]1O[C][C][C][C]=1",
  "valerolactone": "[C]1[C][C][C]C(O1)=O",
  "tetrahydropyran-3-one": "[C]1C([C][C][C]O1)=O",
  "4-oxotetrahydropyran": "[C]1[C]C([C][C]O1)=O",
  "azetidinol": "[C,H]N1[C][C][C]1O",
  "azetidinol_base_1": "[C,H]N1[C][C][C]1[O-]",
  "azacyclobutanone": "[C,H]N1[C][C]C1=O",
  "pyrrolidine": "[C]1[C][C][C]N1",
  "pyrrole": "[C]1N[C]=[C][C]=1",
  "imidazole": "[C,H]N1[C]=N[C]=[C]1",
  "imidazole_acid_0": "[C,H]N1[C]=[N+]([H,P])[C]=[C]1",
  "imidazole_base_0": "[C]1[N-][C]=[C]N=1",
  "monophosphoimidazole_base_1": "[C]1N([C]=[C]N=1)P([O-])([O-])=O",
  "imidazoline": "[C,H]N1[C]=N[C][C]1",
  "imidazoline_acid_0": "[C,H]N1[C]=[NH+][C][C]1",
  "imidazoline_base_0": "[C]1[N-][C][C]N=1",
  "imidazol-2-ine": "[C,H]N1[C][N][C]=[C]1",
  "imidazol-2-ine_base_0": "[C]1[N][C]=[C][N-]1",
  "piperidine": "[C]1[C][C][C][C]N1",
  "piperideine": "[C]1N[C][C][C][C]=1",
  "pyridine": "[C]1N=[C][C]=[C][C]=1",
  "pyridine_acid_0": "[C,H][N+]1[C]=[C][C]=[C][C]=1",
  "1,2-dihydropyridine_acid_0": "[C]1[NH+]=[C][C][C][C]=1",
  "3,4-dihydropyridine": "[C]1[N][C][C]=[C][C]=1",
  "1,4-dihydropyridine": "[C]1[N][C]=[C][C][C]=1",
  "pyrimidine": "[C]1N=[C][C]=[C]N=1",
  "pyrimidine_acid_0": "[C,H][N+]1[C]=[C][C]=N[C]=1",
  "2-alkylpyrimidine": "[C]C1N=[C][C]=[C]N=1",
  "dihydropyrimidine": "[C]1N=[C][C]=[C][N]1",
  "dihydropyrimidine_acid_0": "[C,H][N+]1[C][N][C]=[C][C]=1",
  "3,4,5,6-tetrahydropyrimidine": "[C]1N=[C][C][C][N]1",
  "3,4,5,6-tetrahydropyrimidine_base_0": "[C]1N=[C][C][C][N-]1",
  "4-pyrimidinone": "[C]1[N]C([N][C][C]=1)=O",
  "hydroxy-4-pyrimidinone": "[C]1[C]=C([N]C([N]1)=O)O",
  "hydroxy-4-pyrimidinone_base_0": "[C]1[C]=C([N]C([N]1)=O)[O-]",
  "uracil": "[C]1[N]C([N]C([C]=1)=O)=O",
  "uracil_base_0": "[C]1C([N]C([N-][C]=1)=O)=O",
  "pyrazine": "[C]1N=[C][C]=N[C]=1",
  "1,2-dihydropyrazine": "[C]1[N][C][C]=N[C]=1",
  "1,2-dihydropyrazine_acid_0": "[C]1[NH+]=[C][C][N][C]=1",
  "2,3-dihydropyrazine": "[C]1[C]=N[C][C]N=1",
  "2,3-dihydropyrazine_acid_0": "[C]1[C]N=[C][C]=[NH+]1",
  "1,4-dihydropyrazine": "[C]1[N][C]=[C][N][C]=1",
  "tetrahydropyrazine": "[C]1[C]=N[C][C][N]1",
  "thiazole_acid_0": "[C,H][N+]1[C]=[C]S[C]=1",
  "thiazolidine": "[C]1[N][C][C]S1",
  "thiazolidine_base_0": "[C]1[N-][C][C]S1",
  "2,4-cyclohexadienone": "[C]1C([C][C]=[C][C]=1)=O",
  "2,5-cyclohexadienone": "[C]1C([C]=[C][C][C]=1)=O",
  "2,5-cyclohexadienone_acid_0": "[C]1C([C]=[C][C][C]=1)=[OH+]",
  "halobenzene": "[F,Cl,Br,I]C1[C]=[C][C]=[C][C]=1",
  "toluene": "[C]1C(C)=[C][C]=[C][C]=1",
  "ortho-xylene": "[C]1[C]=[C][C]=C(C=1C)C",
  "phenol": "[C]1C(O)=[C][C]=[C][C]=1",
  "phenol_base_0": "[C]1C([O-])=[C][C]=[C][C]=1",
  "benzaldehyde": "[C]1C(C=O)=[C][C]=[C][C]=1",
  "benzyl alcohol": "[C](C1[C]=[C][C]=[C][C]=1)O",
  "benzyl alcohol_base_0": "[C](C1[C]=[C][C]=[C][C]=1)[O-]",
  "anisole": "[C]1C(OC)=[C][C]=[C][C]=1"
}
